# Supplementary material for: Comparative Gene Signature of (−)-Oleocanthal Formulation Treatments in Heterogeneous Triple Negative Breast Tumor Models: Oncological Therapeutic Target Insights
Source: Nutrients. 2021 May 18;13(5):1706. doi: 10.3390/nu13051706 (PMC8157589; doi:10.3390/nu13051706)
Supplement: Supplementary file 1 [file nutrients-13-01706-s001.zip]

Archive with 1 entries (1 files):
- nutrients-1200884-supplementary.pdf
